# Supplementary material for: Effectiveness of specific stabilization exercise compared with traditional trunk exercise in women with non-specific low back pain: a pilot randomized controlled trial
Source: PeerJ. 2020 Nov 27;8:e10304. doi: 10.7717/peerj.10304 (PMC7703373; doi:10.7717/peerj.10304)
Supplement: Supplemental Information 1 — 4 measurements of the variables. [file peerj-08-10304-s001.xls]

## Sheet: Raw data
CODE	GENDER	AGE	HEIGHT	WEIGHT	BMI	GROUP	IMAGING	CLASSAF	METS	RM DISABILITY	VAS PAIN	RM 10 sessions	VAS 10 sessions	RM DISABILITY 20 sessions	VAS PAIN 20 sessions	RM DISABILITY 1 MONTH LATER	VAS PAIN 1 MONTH LATER
EC001
EC002	2	38	1.52	64	27.7	1	4	2	2	7	7	3	5	5	1	7	3
EC003	2	36	1.59	58	22.92	1	1	4	6	3	7	0	5	0	0	0	0
EC004	2	67	1.6	67	26.17	1	1	3	5	11	7	5	3	2	2	2	2
EC005	2	61	1.53	74	31.62	1	4	3	5	10	8	5	4	4	2	11	10
EC006
EC007	2	51	1.68	84	29.79	1	2	2	2	14	8	5	2	3	0	2	5
EC008
EC009	2	63	1.56	58	23.87	1	2	3	5	13	4	10	3	5	3	8	5
EC010
EC011	2	54	1.64	63	23.42	1	1	5	27	8	6	6	3	2	1	2	0
EC012	2	50	1.55	58	24.16	1	2	3	5	5	6	5	4	5	5	5	3
EC013
EC014	2	62	1.62	69	26.4	1	2	4	6	3	4	2	3	1	2	2	0
EC015	2	55	1.57	85	34.55	1	1	4	6	14	8	14	6	14	5	12	7
EC016	2	60	1.46	50	23.47	1	1	2	2	5	6	4	4	4	3	2	2
EC017	2	34	1.7	71	24.56	1	1	3	5	13	6	11	5	6	3	1	5
EC018	2	34	1.68	65	23.05	1	2	4	9	8	6	1	3	1	1	3	0
EC019	2	50	1.55	68	28.33	1	1	4	11	6	7	4	0	3	0	0	0
EC020	2	49	1.65	68	25	1	1	3	4	14	6	4	0	2	0	2	0
EC021	2	55	1.57	67	27.23	2	2	5	13	11	8	3	5	3	3	15	9
EC022	2	38	1.59	65	25.69	2	1	4	8	7	7	6	4	6	3	2	2
EC023	2	39	1.65	63	23.16	2	2	5	50	16	7	9	2	5	2	12	5
EC024	2	32	1.53	68	29.06	2	5	5	14	4	7	5	8	2	7	2	1
EC025
EC026
EC027
EC028	2	54	1.71	75	25.68	2	1	5	20	10	8	1	0	2	0	0	0
EC029	2	57	1.52	75	32.47	2	2	4	6	7	5	6	5	5	3	8	5
EC030	2	58	1.6	85	33.2	2	2	3	4	16	8	0	0	0	0	0	0
EC031	2	42	1.69	85	29.82	2	1	5	12	6	6	4	4	2	2	2	1
EC032	2	67	1.61	67	25.86	2	2	5	12	4	6	2	2	1	3	2	4
EC033	2	50	1.7	67	23.18	2	1	5	96	10	7	7	6	3	4
EC034	2	43	1.6	61	23.83	2	2	2	2	15	9	5	2	4	2	10	7
EC035	2	45	1.65	91	33.45	2	2	1	1	11	3	6	1	2	0
EC036	2	58	1.55	72	30	2	2	5	20	10	6	10	4	9	3	4	0
EC037	2	56	1.58	69	28.16	2	2	4	9	8	4	4	1	4	1	4	3
EC038
EC039	2	58	1.54	53	22.36	2	1	5	29	8	7	4	3	3	0	1	0
EC040
EC041
EC042
EC043
EC044
EC045

## Sheet: Descriptive Legend
ECOLUM	GENDER	AGE	HEIGHT	WEIGHT	BMI	GROUP	IMAGING	CLASSAF	METS	RM DISABILITY	VAS PAIN	RM 10 sessions	VAS 10 sessions	RM DISABILITY 20 sessions	VAS PAIN 20 sessions	RM DISABILITY 1 MONTH LATER	VAS PAIN 1 MONTH LATER
EC000	2	16-70 years	X'XX m	XX kg	XX kg/m2	1- Traditional Trunk Exercice	1- R(X)	1- Sedentary	XX	0-24 points	0-10 cm	0-24 punts	0-10 cm	0-24 points	0-10 cm	0-24 points	0-10 cm
						2- Specific Stabilization Exercice	2- RM	2- Minimally active
							3- ECO	3- Slightly active
							4- TAC	4- Moderatelly active
							5- None	5- Very active
